# Supplementary material for: RSV-induced changes in a 3-dimensional organoid model of human fetal lungs
Source: PLoS One. 2022 Mar 9;17(3):e0265094. doi: 10.1371/journal.pone.0265094 (PMC8906588; doi:10.1371/journal.pone.0265094)
Supplement: S1 Dataset — Figure shows raw proteomic data set. (XLSX) [file pone.0265094.s002.xlsx]

## Sheet: Table 2
Report number: 3387
Title: Quantitative proteomics of 4 cell media from organoids.
Date: 7-18-2018
Table 2. Summary of results
Sample	Sample	Protein	Accession	Gene	Species	Mass	Pep	Spectral	Seq. Cov	iBAQ
Name	number			ID		Da	#	Counts	%
HLO 1	SB17-94-1	Serum albumin	P02769	ALB	Bovine	69.293	116	593	92.8	5400600000
Control		Alpha-2-HS-glycoprotein	P12763	AHSG	Bovine	38.418	21	118	53.8	1086700000
		Serum albumin	P02768	ALB	human	69.366	10	39	10	1019100000
		Alpha-1B-glycoprotein	Q2KJF1	A1BG	Bovine	53.553	18	35	33	126750000
		Serotransferrin	P02787	TF	human	77.063	29	61	40.8	113330000
		Hemoglobin subunit alpha	P01966	HBA	Bovine	15.184	9	17	54.9	42525000
		Beta-2-glycoprotein 1	P17690	APOH	Bovine	38.252	6	7	15.1	14162000
		Alpha-1-antiproteinase	P34955	SERPINA1	Bovine	46.103	6	5	13.5	9001700
		Platelet factor 4	P02777	PF4	Bovine	24.241	2	4	17.4	8704600
		Fetuin-B	Q58D62	FETUB	Bovine	42.663	5	5	18.1	8384700
		Vitamin D-binding protein	Q3MHN5	GC	Bovine	53.341	7	10	19.6	6050800
		Serotransferrin	Q0IIK2	TF	Bovine	77.738	12	10	16.6	4935500
		Fibroblast growth factor 10	O15520	FGF10	human	23.436	3	4	7.2	4230800
		Apolipoprotein A-II	P81644	APOA2	Bovine	11.202	4	3	32	4138600
		Hemoglobin subunit alpha	P69905	HBA1	human	15.257	4	1	28.2	3138100
		Complement factor B	Q3KUS7	BF	Bovine	85.411	6	8	5.4	3089100
		Prothrombin	P00735	F2	Bovine	70.505	2	4	2.9	2817000
		Alpha-fetoprotein	Q3SZ57	AFP	Bovine	68.587	5	4	11	2398600
		Inter-alpha-trypsin inhibitor heavy chain H4	Q3T052	ITIH4	Bovine	101.51	2	4	5.2	2290000
		Inter-alpha-trypsin inhibitor heavy chain H4	Q14624-3	ITIH4	human	99.856	2	2	2.4	1638200
		Complement C3	Q2UVX4	C3	Bovine	187.37	6	7	2	1546600
		Fibrinogen alpha chain	P02672	FGA	Bovine	67.011	9	10	15.3	1430300
		Protein AMBP	P00978	AMBP	Bovine	39.234	3	3	10.5	1198600
		Tubulin beta chain	P07437	TUBB	human	49.67	2	3	4.3	827910
		Pleiotrophin	P21246	PTN	human	18.942	2	0	5.4	781600
		Neurobeachin-like protein 2	Q6ZNJ1-2	NBEAL2	human	282.86	5	9	4.9	709750
		Protein arginine N-methyltransferase 5	O14744-3	PRMT5	human	66.31	2	1	8.2	597070
		Complement C4	P01030	C4	Bovine	192.79	4	7	2.4	557360
		Laminin subunit alpha-1	P25391	LAMA1	human	337.08	3	0	0.9	297550
		Collagen alpha-1(III) chain	P04258	COL3A1	Bovine	138.44	2	4	2.2	100980
		Laminin subunit gamma-1	P11047	LAMC1	human	177.6	2	2	2.5	96865
		Complement factor I	Q32PI4	CF1	Bovine	68.932	2	2	4.2	73806
		Inter-alpha-trypsin inhibitor heavy chain H2	Q9TRI1	ITIH2	Bovine	106.19	2	2	2.1	55755
HLO 1	SB17-94-2	Serum albumin	P02769	ALB	Bovine	69.293	127	499	94.9	1979500000
RSV		Insulin	P01308	INS	human	11.981	2	33	25.5	1158100000
		Serum albumin	P02768	ALB	human	69.366	12	35	14.9	399530000
		Alpha-2-HS-glycoprotein	P12763	AHSG	Bovine	38.418	25	80	53.8	156120000
		Serotransferrin	P02787	TF	human	77.063	30	42	41.1	73859000
		Alpha-1B-glycoprotein	Q2KJF1	A1BG	Bovine	53.553	17	41	39.2	54732000
		Hemoglobin subunit alpha	P01966	HBA	Bovine	15.184	7	19	43.7	28294000
		Alpha-1-antiproteinase	P34955	SERPINA1	Bovine	46.103	9	8	21.9	19042000
		Vitamin D-binding protein	Q3MHN5	GC	Bovine	53.341	9	12	24.5	6678500
		Beta-2-glycoprotein 1	P17690	APOH	Bovine	38.252	6	10	18.3	3293600
		Fetuin-B	Q58D62	FETUB	Bovine	42.663	6	5	20.4	2754900
		Serotransferrin	Q0IIK2	TF	Bovine	77.738	13	11	17.6	1528600
		Alpha-1-acid glycoprotein	Q3SZR3	ORM1	Bovine	23.182	2	2	10.4	1526700
		Alpha-fetoprotein	Q3SZ57	AFP	Bovine	68.587	4	4	8.4	1336200
		Apolipoprotein A-II	P81644	APOA2	Bovine	11.202	3	2	32	1235800
		Platelet factor 4	P02777	PF4	Bovine	24.241	2	1	17.4	1101100
		Tubulin beta chain	P07437	TUBB	human	49.67	3	4	12.2	598730
		Prothrombin	P00735	F2	Bovine	70.505	2	3	2.9	547890
		Fibrinogen alpha chain	P02672	FGA	Bovine	67.011	8	7	16.3	534190
		Inter-alpha-trypsin inhibitor heavy chain H4	Q14624-3	ITIH4	human	99.856	2	2	2.4	523960
		Fibroblast growth factor 10	O15520	FGF10	human	23.436	2	0	7.2	512070
		Pleiotrophin	P21246	PTN	human	18.942	2	1	5.4	476040
		Antithrombin-III	P41361	SERPINC1	Bovine	52.347	2	5	9.9	404570
		Complement C3	Q2UVX4	C3	Bovine	187.37	4	6	2.2	393090
		Complement factor B	Q3KUS7	BF	Bovine	85.411	4	6	5.4	375350
		Peptidyl-prolyl cis-trans isomerase A	P62937	PPIA	human	18.012	2	1	17.6	368300
		Neurobeachin-like protein 2	Q6ZNJ1-2	NBEAL2	human	282.86	4	10	3.8	255840
		Protein AMBP	P00978	AMBP	Bovine	39.234	3	2	10.5	219510
		Clusterin	P10909-4	CLU	human	48.803	3	2	8.9	206750
		Heat shock cognate 71 kDa protein	P11142-2	HSPA8	human	53.517	2	2	4.9	113830
		Inter-alpha-trypsin inhibitor heavy chain H2	Q9TRI1	ITIH2	Bovine	106.19	3	2	4.9	92338
		Hemopexin	P02790	HPX	human	51.676	2	0	8.2	76864
		Complement factor I	Q32PI4	CF1	Bovine	68.932	2	2	4.2	64717
		Laminin subunit gamma-1	P11047	LAMC1	human	177.6	2	2	1.9	29215
		Laminin subunit alpha-1	P25391	LAMA1	human	337.08	2	0	0.6	12331
HLO 2	SB17-94-3	Serum albumin	P02769	ALB	Bovine	69.293	121	1432	93.9	111250000000
Control		Serotransferrin	P02787	TF	human	77.063	56	166	72.6	3280800000
		Insulin	P01308	INS	human	11.981	2	5	25.5	783560000
		Hemopexin	P02790	HPX	human	51.676	17	30	46.1	653410000
		Trypsin-2	P07478	PRSS2	human	26.487	3	9	18.6	486730000
		Pancreatic secretory trypsin inhibitor	P00995	SPINK1	human	8.5067	5	8	55.7	350770000
		Insulin-like growth factor-binding protein 2	P18065	IGFBP2	human	34.814	6	9	30.8	126620000
		Cystatin-C	P01034	CST3	human	15.799	3	4	32.9	104680000
		Vitamin D-binding protein	Q3MHN5	GC	Bovine	53.341	8	23	22.8	78883000
		Laminin subunit gamma-1	P11047	LAMC1	human	177.6	13	15	11.9	76493000
		Alpha-1-acid glycoprotein	Q3SZR3	ORM1	Bovine	23.182	5	6	30.7	66227000
		Histone H2A type 1-J	Q99878	HIST1H2AJ	human	13.936	3	3	30.5	45735000
		Glutathione S-transferase P	P09211	GSTP1	human	23.356	3	5	25.2	42401000
		Complement factor I	P05156	CFI	human	65.75	7	7	18.4	38089000
		Matrilysin	P09237	MMP7	human	29.676	2	2	8.2	26334000
		Laminin subunit alpha-1	P25391	LAMA1	human	337.08	12	13	3.9	23254000
		Pleiotrophin	P21246	PTN	human	18.942	2	1	14.9	20554000
		Thrombospondin-1	P07996	THBS1	human	129.38	14	16	16.8	18746000
		Olfactomedin-4	Q6UX06	OLFM4	human	57.279	6	8	15.7	18635000
		Alpha-2-HS-glycoprotein	P12763	AHSG	Bovine	38.418	5	4	21.4	17098000
		Versican core protein	P13611-4	VCAN	human	74.292	6	9	14	15872000
		60S acidic ribosomal protein P1	P05386	RPLP1	human	11.514	2	1	42.1	15657000
		Laminin subunit beta-1	P07942	LAMB1	human	198.04	7	11	4.9	15643000
		Serotransferrin	Q0IIK2	TF	Bovine	77.738	6	4	10.1	13185000
		Glyceraldehyde-3-phosphate dehydrogenase	P04406-2	GAPDH	human	31.548	3	1	20.1	11535000
		Profilin-1	P07737	PFN1	human	15.054	2	1	21.4	11260000
		60 kDa heat shock protein, mitochondrial	P10809	HSPD1	human	61.054	5	4	11.5	10186000
		Clusterin	P10909-4	CLU	human	48.803	2	2	7.5	9698300
		Beta-2-microglobulin	P61769	B2M	human	13.714	2	3	26.9	9673300
		Fibrinogen alpha chain	P02672	FGA	Bovine	67.011	8	6	14.8	9521000
		Myosin light polypeptide 6	P60660-2	MYL6	human	16.961	3	3	29.8	9237100
		Myosin regulatory light chain 12A	P19105	MYL12A	human	19.794	2	1	17.5	9100600
		Beta-2-glycoprotein 1	P17690	APOH	Bovine	38.252	2	3	10.4	8661100
		Apolipoprotein A-I	P15497	APOA1	Bovine	30.276	3	2	9.1	8311200
		Cofilin-1	P23528	CFL1	human	18.502	2	5	25.3	8058900
		Protein RUFY3	Q7L099-4	RUFY3	human	64.72	2	1	6.9	7047800
		Alpha-1-antitrypsin	P01009	SERPINA1	human	46.736	4	5	17	6798100
		Complement factor B	Q3KUS7	BF	Bovine	85.411	2	3	4.5	6549700
		L-lactate dehydrogenase B chain	P07195	LDHB	human	36.638	3	2	9.9	6242700
		Peptidyl-prolyl cis-trans isomerase A	P62937	PPIA	human	18.012	2	1	18.8	6045700
		Alpha-enolase	P06733	ENO1	human	47.168	5	4	16.6	5943700
		Catalase	P04040	CAT	human	59.755	3	2	9.9	4994500
		Protein disulfide-isomerase A3	P30101	PDIA3	human	56.782	4	3	15	4945200
		Sushi, von Willebrand factor type A, EGF and pentraxin domain-containing protein 1	Q4LDE5	SVEP1	human	390.17	2	1	0.8	4729000
		Alpha-1-antiproteinase	P34955	SERPINA1	Bovine	46.103	2	3	7.7	3607000
		Pyruvate kinase PKM	P14618-3	PKM	human	56.272	4	3	6.6	3532800
		Amyloid beta A4 protein	P05067-10	APP	human	72.552	2	2	4.1	3333500
		Glutamate dehydrogenase 2, mitochondrial	P49448	GLUD2	human	61.433	3	2	5.7	3049400
		Pigment epithelium-derived factor	P36955	SERPINF1	human	46.312	3	3	10.3	3002500
		Ig kappa chain C region	P0DOX7	IGKC	human	23.379	2	4	16.4	2991900
		Retinal dehydrogenase 1	P00352	ALDH1A1	human	54.861	2	1	5.6	2944600
		Serpin H1	P50454	SERPINH1	human	46.44	2	2	9.8	2492500
		Heat shock cognate 71 kDa protein	P11142-2	HSPA8	human	53.517	3	3	7.1	2476900
		Isocitrate dehydrogenase [NADP] cytoplasmic	O75874	IDH1	human	46.659	2	3	10.1	2301000
		Inter-alpha-trypsin inhibitor heavy chain H4	Q14624-3	ITIH4	human	99.856	3	4	7.8	2295600
		Basement membrane-specific heparan sulfate proteoglycan core protein	P98160	HSPG2	human	468.83	9	12	3.2	2276400
		Immunoglobulin light chain, lambda gene cluster	Q1RMN8	IGL@	Bovine	24.536	3	4	16.2	2070300
		Pancreatic lipase-related protein 2	P54317	PNLIPRP2	human	51.946	2	2	7.2	1917500
		L-lactate dehydrogenase A chain	P00338	LDHA	human	36.688	4	4	17.2	1833400
		Rab GDP dissociation inhibitor beta	P50395-2	GDI2	human	45.619	2	2	7.5	1833300
		Unconventional myosin-XVIIIb	Q8IUG5-2	MYO18B	human	233.67	2	2	1.5	1753100
		Antithrombin-III	P41361	SERPINC1	Bovine	52.347	2	3	8.4	1690500
		Complement C3	Q2UVX4	C3	Bovine	187.37	4	5	3.9	1506500
		Serum albumin	P02768	ALB	human	69.366	9	2	10.2	1470600
		78 kDa glucose-regulated protein	P11021	HSPA5	human	72.332	4	6	9	1464800
		Calsyntenin-1	O94985-2	CLSTN1	human	108.64	3	2	5.8	1381600
		Complement factor B	P00751-2	CFB	human	68.872	2	1	6.1	1227800
		Major vault protein	Q14764	MVP	human	99.326	2	1	4.5	828800
		Delta(3,5)-Delta(2,4)-dienoyl-CoA isomerase, mitochondrial	Q13011	ECH1	human	35.816	2	3	12.5	705030
		Prosaposin	P07602	PSAP	human	58.112	2	2	9.4	473690
		Laminin subunit beta-3	Q13751	LAMB3	human	129.57	2	3	2.1	390890
		Myosin-9	P35579	MYH9	human	226.53	3	4	3	375320
		Laminin subunit alpha-5	O15230	LAMA5	human	399.73	2	2	1	229810
		Complement C3	P01024	C3	human	187.15	2	2	1.6	132110
		Dystroglycan	Q14118	DAG1	human	97.44	2	1	5.4	78523
		Protein AMBP	P00978	AMBP	Bovine	39.234	2	2	6.2	69356
		Plasma membrane calcium-transporting ATPase 1	P20020-5	ATP2B1	human	129.15	2	2	1.6	0
HLO 2	SB17-94-4	Serum albumin	P02769	ALB	Bovine	69.293	126	2087	94.6	100100000000
RSV		Serotransferrin	P02787	TF	human	77.063	51	158	67.3	3247400000
		Hemopexin	P02790	HPX	human	51.676	13	20	33.3	515440000
		Trypsin-2	P07478	PRSS2	human	26.487	3	8	18.6	300470000
		Pancreatic secretory trypsin inhibitor	P00995	SPINK1	human	8.5067	5	11	55.7	296350000
		Insulin-like growth factor-binding protein 2	P18065	IGFBP2	human	34.814	5	8	23.7	197100000
		Alpha-2-HS-glycoprotein	P12763	AHSG	Bovine	38.418	12	15	30.6	137120000
		Insulin	P01308	INS	human	11.981	2	5	25.5	86725000
		Cystatin-C	P01034	CST3	human	15.799	2	2	21.2	70803000
		Laminin subunit gamma-1	P11047	LAMC1	human	177.6	15	16	12.3	64702000
		Gastricsin	P20142-2	PGC	human	34.208	2	2	6	57216000
		Profilin-1	P07737	PFN1	human	15.054	5	5	45	55213000
		Glutathione S-transferase P	P09211	GSTP1	human	23.356	4	5	34.3	52379000
		Vitamin D-binding protein	Q3MHN5	GC	Bovine	53.341	8	18	25.5	45016000
		Fatty acid-binding protein, epidermal	Q01469	FABP5	human	15.164	5	8	31.1	43718000
		Histone H4	P62805	HIST1H4A	human	11.367	2	3	17.5	41958000
		Peptidyl-prolyl cis-trans isomerase A	P62937	PPIA	human	18.012	3	4	25.5	39967000
		Thrombospondin-1	P07996	THBS1	human	129.38	16	17	19.1	32928000
		Histone H2A type 1-J	Q99878	HIST1H2AJ	human	13.936	3	6	28.9	31232000
		Apolipoprotein A-I	P15497	APOA1	Bovine	30.276	3	4	15.1	28508000
		60S acidic ribosomal protein P1	P05386	RPLP1	human	11.514	2	3	42.1	25697000
		Alpha-enolase	P06733	ENO1	human	47.168	7	13	24	21328000
		Thioredoxin	P10599	TXN	human	11.737	2	2	38.1	21173000
		Versican core protein	P13611-4	VCAN	human	74.292	7	10	19.8	20772000
		Complement factor I	P05156	CFI	human	65.75	7	11	19	20371000
		Peroxiredoxin-2	P32119	PRDX2	human	21.892	3	5	23.7	18803000
		Cofilin-1	P23528	CFL1	human	18.502	4	6	35.5	18326000
		Laminin subunit alpha-1	P25391	LAMA1	human	337.08	9	11	2.7	17167000
		Putative nucleoside diphosphate kinase	O60361	NME2P1	human	15.529	2	2	19	16347000
		Glyceraldehyde-3-phosphate dehydrogenase	P04406-2	GAPDH	human	31.548	4	4	25.9	16075000
		60 kDa heat shock protein, mitochondrial	P10809	HSPD1	human	61.054	4	4	11	14758000
		Protein disulfide-isomerase A3	P30101	PDIA3	human	56.782	7	9	19.4	12803000
		L-lactate dehydrogenase B chain	P07195	LDHB	human	36.638	2	2	6.9	12737000
		Pleiotrophin	P21246	PTN	human	18.942	2	2	14.9	12310000
		Beta-2-microglobulin	P61769	B2M	human	13.714	2	2	26.9	11221000
		40S ribosomal protein S12	P25398	RPS12	human	14.515	2	4	24.2	10185000
		Pyruvate kinase PKM	P14618-3	PKM	human	56.272	10	13	26.7	9879600
		Transketolase	P29401	TKT	human	67.877	2	3	5.6	9605500
		Myosin regulatory light chain 12A	P19105	MYL12A	human	19.794	2	1	17.5	9425100
		Alpha-1-antiproteinase	P34955	SERPINA1	Bovine	46.103	5	5	20.2	9300100
		Serotransferrin	Q0IIK2	TF	Bovine	77.738	10	12	18.5	9237800
		Olfactomedin-4	Q6UX06	OLFM4	human	57.279	5	4	11	8948300
		Unconventional myosin-XVIIIb	Q8IUG5-2	MYO18B	human	233.67	2	0	1.5	7887400
		Beta-2-glycoprotein 1	P17690	APOH	Bovine	38.252	2	3	9.9	7838400
		Laminin subunit beta-1	P07942	LAMB1	human	198.04	7	12	4.9	7478900
		Matrilysin	P09237	MMP7	human	29.676	2	1	8.2	7471500
		Complement factor B	P00751-2	CFB	human	68.872	4	5	9.7	6771900
		Ig kappa chain C region	P0DOX7	IGKC	human	23.379	3	2	16.4	6221800
		Clusterin	P10909-4	CLU	human	48.803	2	4	7.5	6203900
		Phosphoglycerate kinase 1	P00558	PGK1	human	44.614	4	3	17.5	6184700
		L-lactate dehydrogenase A chain	P00338	LDHA	human	36.688	3	3	14.2	6150100
		14-3-3 protein zeta/delta	P63104	YWHAZ	human	27.745	2	2	8.2	6083300
		Elongation factor 1-alpha 1	P68104-2	EEF1A1	human	47.869	2	2	8.6	5448100
		Alpha-1-antitrypsin	P01009	SERPINA1	human	46.736	4	5	14.1	4829200
		Inter-alpha-trypsin inhibitor heavy chain H4	Q14624-3	ITIH4	human	99.856	2	3	2.2	4826500
		Isocitrate dehydrogenase [NADP] cytoplasmic	O75874	IDH1	human	46.659	3	5	13.3	4621000
		Peroxiredoxin-6	P30041	PRDX6	human	25.035	2	4	17	4566800
		Heat shock cognate 71 kDa protein	P11142-2	HSPA8	human	53.517	4	7	10.8	4369600
		Protein disulfide-isomerase A6	Q15084-3	PDIA6	human	47.837	2	2	6.6	4213700
		Pigment epithelium-derived factor	P36955	SERPINF1	human	46.312	5	5	17.9	4171600
		Catalase	P04040	CAT	human	59.755	3	4	9.9	4153400
		Fibrinogen alpha chain	P02672	FGA	Bovine	67.011	5	3	12.5	4125500
		Rab GDP dissociation inhibitor beta	P50395-2	GDI2	human	45.619	5	5	16	3817500
		Retinal dehydrogenase 1	P00352	ALDH1A1	human	54.861	3	3	12.8	3714700
		Myosin light polypeptide 6	P60660-2	MYL6	human	16.961	2	4	23.8	3492900
		F-actin-capping protein subunit beta	P47756-2	CAPZB	human	30.628	2	2	15.1	3176700
		Thioredoxin-dependent peroxide reductase, mitochondrial	P30048-2	PRDX3	human	25.838	2	2	10.5	3041200
		Glutamate dehydrogenase 2, mitochondrial	P49448	GLUD2	human	61.433	3	2	5.6	2996900
		Protein disulfide-isomerase	P07237	P4HB	human	57.116	3	3	12.6	2917900
		Peroxiredoxin-5, mitochondrial	P30044-4	PRDX5	human	12.897	2	3	23.2	2786200
		Basement membrane-specific heparan sulfate proteoglycan core protein	P98160	HSPG2	human	468.83	10	12	4.2	2439800
		Apolipoprotein C-III	P02656	APOC3	human	10.852	2	2	19.2	2428400
		78 kDa glucose-regulated protein	P11021	HSPA5	human	72.332	3	2	6.6	2345000
		Tubulin beta chain	P07437	TUBB	human	49.67	3	1	10.1	2231000
		Myosin-9	P35579	MYH9	human	226.53	6	8	6.8	2154500
		Nebulin	P20929-4	NEB	human	772.92	2	1	0.6	2102900
		Complement factor B	Q3KUS7	BF	Bovine	85.411	3	3	7.8	2049000
		Heat shock 70 kDa protein 1A	P0DMV8-2	HSPA1A	human	63.936	2	1	4.6	1631800
		Immunoglobulin light chain, lambda gene cluster	Q1RMN8	IGL@	Bovine	24.536	3	1	16.2	1578400
		Major vault protein	Q14764	MVP	human	99.326	3	4	8.1	1510100
		Serpin H1	P50454	SERPINH1	human	46.44	2	2	9.8	1478000
		Sushi, von Willebrand factor type A, EGF and pentraxin domain-containing protein 1	Q4LDE5	SVEP1	human	390.17	2	1	0.8	1332500
		Enoyl-CoA hydratase, mitochondrial	P30084	ECHS1	human	31.387	2	3	12.1	1130700
		T-complex protein 1 subunit theta	P50990-3	CCT8	human	51.586	2	2	7.8	1018500
		Transitional endoplasmic reticulum ATPase	P55072	VCP	human	89.321	2	2	7.8	1015200
		Calsyntenin-1	O94985-2	CLSTN1	human	108.64	2	3	3.9	932690
		Complement C3	Q2UVX4	C3	Bovine	187.37	3	3	3.1	926420
		Serum albumin	P02768	ALB	human	69.366	10	2	10.3	902090
		Adenylyl cyclase-associated protein 1	Q01518-2	CAP1	human	51.83	2	1	4.4	751060
		Pancreatic lipase-related protein 2	P54317	PNLIPRP2	human	51.946	2	0	7.2	734020
		Delta(3,5)-Delta(2,4)-dienoyl-CoA isomerase, mitochondrial	Q13011	ECH1	human	35.816	2	2	7.6	556520
		T-complex protein 1 subunit alpha	P17987	TCP1	human	60.343	2	2	9.7	346000
		Laminin subunit alpha-5	O15230	LAMA5	human	399.73	2	3	1	307310
		Probable G-protein coupled receptor 142	Q7Z601	GPR142	human	51.106	2	4	2.4	239530
		Elongation factor 2	P13639	EEF2	human	95.337	2	1	3.8	215940
		Apoptosis-inducing factor 1, mitochondrial	O95831-3	AIFM1	human	66.294	2	2	6.1	212740
		Complement C3	P01024	C3	human	187.15	2	2	2.2	192460
		Clathrin heavy chain 1	Q00610-2	CLTC	human	187.89	2	2	2.4	142430
		Laminin subunit beta-3	Q13751	LAMB3	human	129.57	2	1	2.8	75373
		Plectin	Q15149-7	PLEC	human	512.6	2	2	0.5	6488.3

## Sheet: Table 3
Table 3. Comparison of proteins identified in HLO 1 samples.
Protein	accession	Gene	species	Spectral Counts		LFQ Intensities		LFQ ratio
		ID		Control	RSV	Control	RSV	RSV/Control
Alpha-1-antiproteinase	P34955	SERPINA1	Bovine	5	8	298530000	574720000	1.92517
Alpha-1B-glycoprotein	Q2KJF1	A1BG	Bovine	35	41	2352000000	2180600000	0.927126
Alpha-2-HS-glycoprotein	P12763	AHSG	Bovine	118	80	9929900000	6114600000	0.615777
Alpha-fetoprotein	Q3SZ57	AFP	Bovine	4	4	81493000	137060000	1.68186
Antithrombin-III	P41361	SERPINC1	Bovine	4	5	25457000	30721000	1.20678
Apolipoprotein A-II	P81644	APOA2	Bovine	3	2	20478000	17197000	0.839779
Beta-2-glycoprotein 1	P17690	APOH	Bovine	7	10	224780000	186850000	0.831257
Collagen alpha-1(III) chain	P04258	COL3A1	Bovine	4	0	7068500	0	0
Complement C4	P01030	C4	Bovine	7	1	42101000	0	0
Complement factor B	Q3KUS7	BF	Bovine	8	6	78388000	61325000	0.782326
Complement factor I	Q32PI4	CF1	Bovine	2	2	3350200	6213500	1.85467
Elongation factor 1-alpha 1	P68104-2	EEF1A1	human	0	2	0	6991200	RSV only
Fetuin-B	Q58D62	FETUB	Bovine	5	5	135440000	151770000	1.12057
Fibrinogen alpha chain	P02672	FGA	Bovine	10	7	75235000	59490000	0.790722
Fibroblast growth factor 10	O15520	FGF10	human	4	0	30082000	9385300	0.311991
Hemoglobin subunit alpha	P01966	HBA	Bovine	17	19	422600000	601840000	1.42414
Insulin	P01308	INS	human	30	33	1345200000	5692900000	4.23201
Inter-alpha-trypsin inhibitor heavy chain H2	Q9TRI1	ITIH2	Bovine	2	2	0	12943000	RSV only
Inter-alpha-trypsin inhibitor heavy chain H4	Q3T052	ITIH4	Bovine	4	4	88435000	34648000	0.391791
Inter-alpha-trypsin inhibitor heavy chain H4	Q14624-3	ITIH4	human	2	2	76511000	50740000	0.663173
Laminin subunit gamma-1	P11047	LAMC1	human	2	2	0	21522000	RSV only
Neurobeachin-like protein 2	Q6ZNJ1-2	NBEAL2	human	9	10	49115000	110540000	2.25064
Platelet factor 4	P02777	PF4	Bovine	4	1	58144000	23972000	0.412287
Protein AMBP	P00978	AMBP	Bovine	3	2	0	10256000	RSV only
Protein arginine N-methyltransferase 5	O14744-3	PRMT5	human	1	2	18509000	0	0
Prothrombin	P00735	F2	Bovine	4	3	58857000	49158000	0.835211
Serotransferrin	Q0IIK2	TF	Bovine	10	11	207260000	184520000	0.890283
Serotransferrin	P02787	TF	human	61	42	2280300000	2620500000	1.14919
Serum albumin	P02769	ALB	Bovine	593	499	90965000000	74536000000	0.819392
Serum albumin	P02768	ALB	human	39	35	34082000000	34732000000	1.01907
Thymosin beta-10	P63313	TMSB10	human	0	2	0	10717000	RSV only
Tubulin beta chain	P07437	TUBB	human	3	4	0	27427000	RSV only
Vitamin D-binding protein	Q3MHN5	GC	Bovine	10	12	169240000	364480000	2.15363

## Sheet: Table 4
Table 4. Comparison of proteins identified in the HLO 2 samples.
Protein	accession	Gene	species	Spectral Counts		LFQ Intensities		LFQ ratio
		ID		Control	RSV	Control	RSV	RSV/Control
14-3-3 protein zeta/delta	P63104	YWHAZ	human	1	2	0	6917300	RSV only
40S ribosomal protein S12	P25398	RPS12	human	2	4	1350100	5569200	4.12503
60 kDa heat shock protein, mitochondrial	P10809	HSPD1	human	4	4	19557000	38676000	1.9776
60S acidic ribosomal protein P1	P05386	RPLP1	human	1	3	2891000	6234600	2.15655
78 kDa glucose-regulated protein	P11021	HSPA5	human	6	2	2541300	5852300	2.30288
Alpha-1-acid glycoprotein	Q3SZR3	ORM1	Bovine	6	2	48460000	0	0
Alpha-1-antiproteinase	P34955	SERPINA1	Bovine	3	5	120720000	59184000	0.490258
Alpha-1-antitrypsin	P01009	SERPINA1	human	5	5	12638000	5110700	0.404392
Alpha-2-HS-glycoprotein	P12763	AHSG	Bovine	4	15	18425000	268320000	14.5628
Alpha-enolase	P06733	ENO1	human	4	13	10068000	35378000	3.51391
Amyloid beta A4 protein	P05067-10	APP	human	2	0	5691500	0	0
Antithrombin-III	P41361	SERPINC1	Bovine	3	3	0	12051000	RSV only
Apolipoprotein A-I	P15497	APOA1	Bovine	2	4	13007000	34973000	2.68878
Apolipoprotein C-III	P02656	APOC3	human	0	2	0	1380700	RSV only
Apoptosis-inducing factor 1, mitochondrial	O95831-3	AIFM1	human	0	2	0	518380	RSV only
Basement membrane-specific heparan sulfate proteoglycan core protein	P98160	HSPG2	human	12	12	23444000	38895000	1.65906
Beta-2-glycoprotein 1	P17690	APOH	Bovine	3	3	0	17694000	RSV only
Beta-2-microglobulin	P61769	B2M	human	3	2	4132400	4875300	1.17977
Calsyntenin-1	O94985-2	CLSTN1	human	2	3	3032800	0	0
Catalase	P04040	CAT	human	2	4	7328900	11286000	1.53993
Clathrin heavy chain 1	Q00610-2	CLTC	human	0	2	0	1052700	RSV only
Clusterin	P10909-4	CLU	human	2	4	11002000	10903000	0.991002
Cofilin-1	P23528	CFL1	human	5	6	6509200	13290000	2.04173
Complement C3	P01024	C3	human	2	2	781430	0	0
Complement C3	Q2UVX4	C3	Bovine	5	3	11164000	5380200	0.481924
Complement factor B	P00751-2	CFB	human	1	5	5203500	8544200	1.64201
Complement factor I	P05156	CFI	human	7	11	60473000	47786000	0.790204
Cystatin-C	P01034	CST3	human	4	2	56510000	28428000	0.503061
Delta(3,5)-Delta(2,4)-dienoyl-CoA isomerase, mitochondrial	Q13011	ECH1	human	3	2	773840	0	0
Enoyl-CoA hydratase, mitochondrial	P30084	ECHS1	human	0	3	0	1653000	RSV only
F-actin-capping protein subunit beta	P47756-2	CAPZB	human	1	2	0	4128300	RSV only
Fatty acid-binding protein, epidermal	Q01469	FABP5	human	0	8	0	28407000	RSV only
Fibrinogen alpha chain	P02672	FGA	Bovine	6	3	6981800	18487000	2.64788
Gastricsin	P20142-2	PGC	human	2	2	0	37178000	RSV only
Glutamate dehydrogenase 2, mitochondrial	P49448	GLUD2	human	2	2	8376700	5792200	0.691466
Glutathione S-transferase P	P09211	GSTP1	human	5	5	42747000	32491000	0.760077
Glyceraldehyde-3-phosphate dehydrogenase	P04406-2	GAPDH	human	1	4	14590000	15545000	1.06546
Heat shock cognate 71 kDa protein	P11142-2	HSPA8	human	3	7	5464300	6678300	1.22217
Hemopexin	P02790	HPX	human	30	20	1562100000	239850000	0.153543
Histone H2A type 1-J	Q99878	HIST1H2AJ	human	3	6	15834000	10794000	0.681698
Histone H2B type 1-L	Q99880	HIST1H2BL	human	0	5	0	1992700	RSV only
Histone H4	P62805	HIST1H4A	human	1	3	0	20448000	RSV only
Ig kappa chain C region	P0DOX7	IGKC	human	4	2	2693800	3496200	1.29787
Immunoglobulin light chain, lambda gene cluster	Q1RMN8	IGL@	Bovine	4	1	1053600	1236400	1.1735
Insulin	P01308	INS	human	5	5	15419000	7589800	0.492237
Insulin-like growth factor-binding protein 2	P18065	IGFBP2	human	9	8	96598000	235620000	2.43918
Inter-alpha-trypsin inhibitor heavy chain H4	Q14624-3	ITIH4	human	4	3	0	21971000	RSV only
Isocitrate dehydrogenase [NADP] cytoplasmic	O75874	IDH1	human	3	5	5921500	6969300	1.17695
Laminin subunit alpha-1	P25391	LAMA1	human	13	11	108020000	178790000	1.65516
Laminin subunit alpha-5	O15230	LAMA5	human	2	3	2512700	4502500	1.7919
Laminin subunit beta-1	P07942	LAMB1	human	11	12	60497000	55040000	0.909797
Laminin subunit gamma-1	P11047	LAMC1	human	15	16	170730000	547740000	3.20822
L-lactate dehydrogenase A chain	P00338	LDHA	human	4	3	5228000	5775700	1.10476
L-lactate dehydrogenase B chain	P07195	LDHB	human	2	2	7296900	16761000	2.297
Major vault protein	Q14764	MVP	human	1	4	2629600	4817600	1.83207
Matrilysin	P09237	MMP7	human	2	1	15769000	6356900	0.403126
Myosin light polypeptide 6	P60660-2	MYL6	human	3	4	3487800	4981700	1.42832
Myosin regulatory light chain 12A	P19105	MYL12A	human	1	1	4841900	7042100	1.45441
Myosin-9	P35579	MYH9	human	4	8	7543900	13035000	1.72789
Olfactomedin-4	Q6UX06	OLFM4	human	8	4	27246000	17469000	0.641158
Pancreatic lipase-related protein 2	P54317	PNLIPRP2	human	2	0	1583100	1947800	1.23037
Pancreatic secretory trypsin inhibitor	P00995	SPINK1	human	8	11	86293000	95544000	1.1072
Peptidyl-prolyl cis-trans isomerase A	P62937	PPIA	human	1	4	0	22920000	RSV only
Peroxiredoxin-2	P32119	PRDX2	human	1	5	0	19854000	RSV only
Peroxiredoxin-5, mitochondrial	P30044-4	PRDX5	human	2	3	0	1810400	RSV only
Peroxiredoxin-6	P30041	PRDX6	human	0	4	0	5563900	RSV only
Phosphoglycerate kinase 1	P00558	PGK1	human	1	3	0	13563000	RSV only
Pigment epithelium-derived factor	P36955	SERPINF1	human	3	5	3953600	5962700	1.50817
Plectin	Q15149-7	PLEC	human	0	2	0	147030	RSV only
Pleiotrophin	P21246	PTN	human	1	2	7470200	6049100	0.809764
Probable G-protein coupled receptor 142	Q7Z601	GPR142	human	0	4	0	180040	RSV only
Profilin-1	P07737	PFN1	human	1	5	15439000	31101000	2.01444
Prosaposin	P07602	PSAP	human	2	0	895410	0	0
Protein disulfide-isomerase	P07237	P4HB	human	0	3	0	8294800	RSV only
Protein disulfide-isomerase A3	P30101	PDIA3	human	3	9	10730000	28171000	2.62544
Protein disulfide-isomerase A6	Q15084-3	PDIA6	human	0	2	0	5818200	RSV only
Protein RUFY3	Q7L099-4	RUFY3	human	1	2	0	7564900	RSV only
Putative nucleoside diphosphate kinase	O60361	NME2P1	human	0	2	0	13277000	RSV only
Pyruvate kinase PKM	P14618-3	PKM	human	3	13	10523000	21030000	1.99848
Rab GDP dissociation inhibitor beta	P50395-2	GDI2	human	2	5	3716900	6829600	1.83745
Serotransferrin	Q0IIK2	TF	Bovine	4	12	30629000	34607000	1.12988
Serotransferrin	P02787	TF	human	166	158	11192000000	13169000000	1.17664
Serpin H1	P50454	SERPINH1	human	2	2	3800700	2455900	0.64617
Serum albumin	P02769	ALB	Bovine	1432	2087	365170000000	303130000000	0.830107
Serum albumin	P02768	ALB	human	2	2	446930	1428400	3.19603
T-complex protein 1 subunit alpha	P17987	TCP1	human	0	2	0	871190	RSV only
T-complex protein 1 subunit theta	P50990-3	CCT8	human	0	2	0	2481700	RSV only
Thioredoxin	P10599	TXN	human	1	2	0	12038000	RSV only
Thioredoxin-dependent peroxide reductase, mitochondrial	P30048-2	PRDX3	human	1	2	0	3458200	RSV only
Thrombospondin-1	P07996	THBS1	human	16	17	98829000	137860000	1.39493
Transitional endoplasmic reticulum ATPase	P55072	VCP	human	2	2	0	3710500	RSV only
Transketolase	P29401	TKT	human	1	3	0	19504000	RSV only
Trypsin-2	P07478	PRSS2	human	9	8	206100000	164390000	0.797623
Unconventional myosin-XVIIIb	Q8IUG5-2	MYO18B	human	2	0	25545000	64905000	2.54081
Versican core protein	P13611-4	VCAN	human	9	10	28612000	48383000	1.691
Vitamin D-binding protein	Q3MHN5	GC	Bovine	23	18	126290000	117320000	0.928973
